# Supplementary material for: Diversity within Aspergillus niger Clade and Description of a New Species: Aspergillus vinaceus sp. nov
Source: J Fungi (Basel). 2020 Dec 17;6(4):371. doi: 10.3390/jof6040371 (PMC7767288; doi:10.3390/jof6040371)
Supplement: Supplementary file 1 [file jof-06-00371-s001.zip]

Archive with 7 entries (7 files):
- Supplementary materials/Supplementary  Fig. S2.docx
- Supplementary materials/Supplementary  Fig. S3.docx
- Supplementary materials/Supplementary  Fig. S4.docx
- Supplementary materials/Supplementary  Fig. S5.docx
- Supplementary materials/Supplementary  Table S1.xlsx
- Supplementary materials/Supplementary Fig. S1.docx
- Supplementary materials/Supplementary Table S2.docx
