# Supplementary material for: Diversity within Aspergillus niger Clade and Description of a New Species: Aspergillus vinaceus sp. nov
Source: J Fungi (Basel). 2020 Dec 17;6(4):371. doi: 10.3390/jof6040371 (PMC7767288; doi:10.3390/jof6040371)
Supplement: Supplementary file 1 [file jof-06-00371-s001.zip › Supplementary materials/Supplementary Table S1.xlsx]

## Sheet: Planilha1
												Diversity within Aspergillus niger clade and description of a new species: Aspergillus vinaceus sp. nov.
												Supplementary Table S1. Listing of the strains and distribution of haplotypes found in this study.
									GenBank Dataset of CaM sequences		Haplotype	CaM Sequences	Source
									Brazilian Dataset of CaM sequences		H1	JQ797564.1 Aspergillus awamori strain B1 calmodulin (calM) gene partial cds	GenBank deposit
											H2	121638	Onions
											H3	145723	Onions
											H3	146725	Onions
											H4	169778	Onions
											H5	FR751443.1 Aspergillus welwitschiae partial caM gene for calmodulin culture collection CCFCZE_:4067 exons 1-3	GenBank deposit
											H6	3a	yerba mate
											H7	121633	Onions
											H8	KR064475.1 Aspergillus welwitschiae strain EGE-KL-1351 calmodulin (cam) gene partial cds	GenBank deposit
											H8	JQ797573.1 Aspergillus awamori strain WW20-10 calmodulin (calM) gene partial cds	GenBank deposit
											H8	JQ797580.1 Aspergillus awamori strain HMS9 calmodulin (calM) gene partial cds	GenBank deposit
											H8	JQ797578.1 Aspergillus awamori strain HMS1 calmodulin (calM) gene partial cds	GenBank deposit
											H8	JQ797562.1 Aspergillus awamori strain B2 calmodulin (calM) gene partial cds	GenBank deposit
											H8	KJ775332.1 Aspergillus welwitschiae strain DTO_247F7 calmodulin (cmdA) gene partial cds	GenBank deposit
											H8	KJ775286.1 Aspergillus welwitschiae strain DTO_180A9 calmodulin (cmdA) gene partial cds	GenBank deposit
											H8	KY421636.1 Aspergillus awamori strain 3342 calmodulin gene partial cds	GenBank deposit
											H8	KR064466.1 Aspergillus welwitschiae strain EGE-KL-1171 calmodulin (cam) gene partial cds	GenBank deposit
											H8	KF288119.1 Aspergillus awamori strain NRRL 4948 calmodulin gene partial cds	GenBank deposit
											H8	FN594565.1 Aspergillus niger partial cam gene for calmodulin strain MUCL 47733	GenBank deposit
											H8	KU681064.1 Aspergillus welwitschiae strain DTO265-G2 calmodulin (Cmd) gene partial cds	GenBank deposit
											H8	33351	Grapes
											H8	15564	Onions
											H8	15986	Onions
											H8	KY421633.1 Aspergillus awamori strain 3358 calmodulin gene partial cds	GenBank deposit
											H8	15682	Onions
											H8	15929	Onions
											H8	15648	Onions
											H8	16188	Onions
											H8	16350	Onions
											H8	KX894585.1 Aspergillus welwitschiae strain KAS 6127 calmodulin (cmdA) gene partial cds	GenBank deposit
											H8	15646	Onions
											H8	16050	Onions
											H8	KM593211.1 Aspergillus niger strain BMU 01763 calmodulin gene partial cds	GenBank deposit
											H8	KM593214.1 Aspergillus niger strain BMU 01889 calmodulin gene partial cds	GenBank deposit
											H8	KX894578.1 Aspergillus welwitschiae strain KAS 5970 calmodulin (cmdA) gene partial cds	GenBank deposit
											H8	KM593220.1 Aspergillus niger strain BMU 02512 calmodulin gene partial cds	GenBank deposit
											H8	LN874032.1 Aspergillus awamori calM gene for calmodulin isolate FCBP1500	GenBank deposit
											H8	16041	Onions
											H8	16290	Onions
											H8	KM593228.1 Aspergillus niger strain CBS 121.55 calmodulin gene partial cds	GenBank deposit
											H8	15943	Onions
											H8	LN890516.1 Aspergillus niger CaM gene for Calmodulin strain FCBP1523	GenBank deposit
											H8	KM593233.1 Aspergillus niger strain BMU 02090 calmodulin gene partial cds	GenBank deposit
											H8	15636	Onions
											H8	KM593210.1 Aspergillus niger strain BMU 01633 calmodulin gene partial cds	GenBank deposit
											H8	15580	Onions
											H8	KX894584.1 Aspergillus welwitschiae strain KAS 6124 calmodulin (cmdA) gene partial cds	GenBank deposit
											H8	16278	Onions
											H8	JF450836.1 Aspergillus awamori isolate F11849 calmodulin gene partial sequence	GenBank deposit
											H8	KC796374.1 Aspergillus awamori isolate NRRL 35710 calmodulin gene partial cds	GenBank deposit
											H8	KC796371.1 Aspergillus awamori isolate NRRL 4951 calmodulin gene partial cds	GenBank deposit
											H8	JF450829.1 Aspergillus awamori isolate F7757 calmodulin gene partial sequence	GenBank deposit
											H8	JF450813.1 Aspergillus awamori isolate F5412a calmodulin gene partial sequence	GenBank deposit
											H8	JF450833.1 Aspergillus awamori isolate F8988 calmodulin gene partial sequence	GenBank deposit
											H8	LT558746.1 Aspergillus welwitschiae partial CaM gene for calmodulin isolate CCF 4963	GenBank deposit
											H8	FN394669.1 Aspergillus awamori partial cdl gene for calmodulin strain ITEM 5268	GenBank deposit
											H8	KY421637.1 Aspergillus awamori strain 3353 calmodulin gene partial cds	GenBank deposit
											H8	JQ410186.1 Aspergillus awamori strain 31506 calmodulin (calM) gene partial cds	GenBank deposit
											H8	JF450812.1 Aspergillus awamori isolate F4465 calmodulin gene partial sequence	GenBank deposit
											H8	KR064468.1 Aspergillus welwitschiae strain EGE-KL-1185 calmodulin (cam) gene partial cds	GenBank deposit
											H8	JF450832.1 Aspergillus awamori isolate F8765 calmodulin gene partial sequence	GenBank deposit
											H8	AJ964874.1 Aspergillus awamori partial cdl gene for calmodulin exons 2-3 strain ITEM 4509	GenBank deposit
											H8	JF450817.1 Aspergillus awamori isolate F6406 calmodulin gene partial sequence	GenBank deposit
											H8	JX024268.1 Aspergillus awamori strain K9-1 calmodulin gene partial cds	GenBank deposit
											H8	JF450838.1 Aspergillus awamori isolate F12166 calmodulin gene partial sequence	GenBank deposit
											H8	JF450839.1 Aspergillus awamori isolate F12635 calmodulin gene partial sequence	GenBank deposit
											H8	JX024264.1 Aspergillus awamori strain M3-1 calmodulin gene partial cds	GenBank deposit
											H8	JF450814.1 Aspergillus awamori isolate F5412b calmodulin gene partial sequence	GenBank deposit
											H8	JF450827.1 Aspergillus awamori isolate F7577 calmodulin gene partial sequence	GenBank deposit
											H8	JF450843.1 Aspergillus awamori isolate F13697 calmodulin gene partial sequence	GenBank deposit
											H8	JF450810.1 Aspergillus awamori isolate F2758 calmodulin gene partial sequence	GenBank deposit
											H8	KF225510.1 Aspergillus awamori voucher ANRC104 calmodulin (cdl) gene partial cds	GenBank deposit
											H8	JF450845.1 Aspergillus awamori isolate F13930 calmodulin gene partial sequence	GenBank deposit
											H8	JF450809.1 Aspergillus awamori isolate F2162 calmodulin gene partial sequence	GenBank deposit
											H8	JF450815.1 Aspergillus awamori isolate F5611 calmodulin gene partial sequence	GenBank deposit
											H8	FN394678.1 Aspergillus awamori partial cdl gene for calmodulin strain ITEM 4502	GenBank deposit
											H8	JF450820.1 Aspergillus awamori isolate F6538 calmodulin gene partial sequence	GenBank deposit
											H8	KJ777809.1 Aspergillus awamori calmodulin (CAL) gene partial cds	GenBank deposit
											H8	FN594562.1 Aspergillus niger partial cam gene for calmodulin strain MUCL 46463	GenBank deposit
											H8	FN594561.1 Aspergillus niger partial cam gene for calmodulin strain MUCL 46462	GenBank deposit
											H8	JF450840.1 Aspergillus awamori isolate F13110 calmodulin gene partial sequence	GenBank deposit
											H8	FN594564.1 Aspergillus niger partial cam gene for calmodulin strain MUCL 46519	GenBank deposit
											H8	KU239101.1 Aspergillus awamori isolate GL125 calmodulin gene partial cds	GenBank deposit
											H8	JF450821.1 Aspergillus awamori isolate F6557 calmodulin gene partial sequence	GenBank deposit
											H8	FR751414.1 Aspergillus welwitschiae partial caM gene for calmodulin culture collection CCFCZE_:4068 exons 1-5	GenBank deposit
											H8	JX024267.1 Aspergillus awamori strain F2-8 calmodulin gene partial cds	GenBank deposit
											H8	KF225511.1 Aspergillus awamori voucher ANRC701 calmodulin (cdl) gene partial cds	GenBank deposit
											H8	106540	Onions
											H8	104528	Onions
											H8	16440	Onions
											H8	108556	Onions
											H8	17360	Onions
											H8	15236	Onions
											H8	78391	Onions
											H8	16783	Onions
											H8	157735	Onions
											H8	169778	Onions
											H8	48280	Onions
											H8	137696	Onions
											H8	166765	Onions
											H8	133692	Onions
											H8	15477	Onions
											H8	5.17	Onions
											H8	15181	Onions
											H8	15328	Onions
											H8	16061	Onions
											H8	140716	Onions
											H8	137699	Onions
											H8	15772	Onions
											H8	16177	Onions
											H8	89431	Onions
											H8	172815	Onions
											H8	6573	Brazil nuts
											H8	138701	Onions
											H8	138704	Onions
											H8	16255	Onions
											H8	139714	Onions
											H8	17604	Onions
											H8	17.87	Onions
											H8	15.64	Onions
											H8	165756	Onions
											H8	150729	Onions
											H8	15153	Onions
											H8	183847	Onions
											H8	151730	Onions
											H8	152731	Onions
											H8	155733	Onions
											H8	15005	Onions
											H8	68361	Onions
											H8	16.71	Onions
											H8	17.84	Onions
											H8	70368	Onions
											H8	17707	Onions
											H8	15748	Onions
											H8	131691	Onions
											H8	162748	Onions
											H8	102512	Onions
											H8	8.32	Onions
											H8	80394	Onions
											H8	80395	Onions
											H8	67357	Onions
											H8	167769	Onions
											H8	168774	Onions
											H8	82405	Onions
											H8	82407	Onions
											H8	83410	Onions
											H8	27140	Onions
											H8	16075	Onions
											H8	127a	yerba mate
											H8	170790	Onions
											H8	16177	Onions
											H8	16181	Onions
											H8	89434	Onions
											H8	81399	Onions
											H8	16251	Onions
											H8	174798	Onions
											H8	15014	Onions
											H8	6.23	Onions
											H8	60333	Onions
											H8	119610	Onions
											H8	61335	Onions
											H8	16368	Onions
											H8	15130	Onions
											H8	16398	Onions
											H8	184854	Onions
											H8	96477	Onions
											H8	15238	Onions
											H8	15246	Onions
											H8	19.99	Onions
											H8	190891	Onions
											H8	193908	Onions
											H8	194916	Onions
											H8	51a	yerba mate
											H8	75374	Onions
											H8	53a	yerba mate
											H8	101509	Onions
											H8	47248	Onions
											H8	103519	Onions
											H8	15872	Onions
											H8	104524	Onions
											H8	22114	Onions
											H8	49304	Onions
											H8	106542	Onions
											H8	108552	Onions
											H8	25132	Onions
											H8	109559	Onions
											H8	51314	Onions
											H8	11.41	Onions
											H8	110564	Onions
											H8	28152	Onions
											H8	130a	yerba mate
											H8	111573	Onions
											H8	113624	Onions
											H8	173816	Onions
											H8	15003	Onions
											H8	115632	Onions
											H8	117598	Onions
											H8	179823	Onions
											H8	93454	Onions
											H8	16285	Onions
											H8	15093	Onions
											H8	15128	Onions
											H8	120618	Onions
											H8	182839	Onions
											H8	16432	Onions
											H8	16434	Onions
											H8	121640	Onions
											H8	126675	Onions
											H8	127677	Onions
											H8	127679	Onions
											H8	128684	Onions
											H8	17557	Onions
											H8	129689	Onions
											H8	13.79	Onions
											H8	13.83	Onions
											H8	131690	Onions
											H8	77390	Onions
											H8	48279	Onions
											H8	200959	Onions
											H8	103521	Onions
											H8	48285	Onions
											H8	16192	Onions
											H8	81401	Onions
											H8	81402	Onions
											H8	50309	Onions
											H8	148726	Onions
											H8	26139	Onions
											H8	52315	Onions
											H8	141717	Onions
											H8	142718	Onions
											H8	111570	Onions
											H8	6503	Brazil nuts
											H8	145722	Onions
											H8	114586	Onions
											H8	67354	Onions
											H8	59327	Onions
											H8	59.327b	Onions
											H8	15016	Onions
											H8	7.28	Onions
											H8	178821	Onions
											H8	18.94	Onions
											H8	16360	Onions
											H8	61336	Onions
											H8	4.10	Onions
											H8	120620	Onions
											H8	65346	Onions
											H8	66350	Onions
											H8	22110	Onions
											H8	97486	Onions
											H8	98488	Onions
											H8	99493	Onions
											H8	24127	Onions
											H8	122647	Onions
											H8	73370	Onions
											H8	1.02	Onions
											H8	161744	Onions
											H8	2.05	Onions
											H8	20102	Onions
											H8	45236	Onions
											H8	30.164a	Onions
											H8	31166	Onions
											H8	9.78	Onions
											H8	6591	Brazil nuts
											H8	23117	Onions
											H8	177818	Onions
											H8	36203	Onions
											H8	37212	Onions
											H8	17.88	Onions
											H8	170787	Onions
											H8	87427	Onions
											H8	29154	Onions
											H8	96476	Onions
											H8	40231	Onions
											H8	186866	Onions
											H8	42288	Onions
											H8	90442	Onions
											H8	44264	Onions
											H8	99496	Onions
											H8	128688	Onions
											H8	1.01	Onions
											H8	716	Brazil nuts
											H8	181832	Onions
											H8	94465	Onions
											H8	95466	Onions
											H8	125668	Onions
											H8	54300	Onions
											H8	21103	Onions
											H8	32173	Onions
											H8	42289	Onions
											H8	34184	Onions
											H8	KX231827.1 Aspergillus awamori strain CD1462 calmodulin gene partial cds	GenBank deposit
											H8	118602	Onions
											H8	59328	Onions
											H8	46269	Onions
											H8	10.36	Onions
											H8	47246	Onions
											H8	164753	Onions
											H8	94459	Onions
											H8	40226	Onions
											H8	171802	Onions
											H8	41253	Onions
											H8	115629	Onions
											H8	145728	Onions
											H8	36201	Onions
											H8	44267	Onions
											H8	91445	Onions
											H8	118605	Onions
											H8	27143	Onions
											H8	28147	Onions
											H8	86425	Onions
											H8	198944	Onions
											H8	38215	Onions
											H8	4.14	Onions
											H8	33180	Onions
											H8	97485	Onions
											H8	45242	Onions
											H8	90441	Onions
											H8	120616	Onions
											H8	58320	Onions
											H8	85416	Onions
											H8	FN594563.1 Aspergillus niger partial cam gene for calmodulin strain MUCL 46518	GenBank deposit
											H8	195924	Onions
											H8	39224	Onions
											H8	57318	Onions
											H8	124663	Onions
											H8	122649	Onions
											H8	46273	Onions
											H8	76380	Onions
											H8	12.47	Onions
											H8	180830	Onions
											H8	92449	Onions
											H8	37208	Onions
											H8	53293	Onions
											H8	196930	Onions
											H8	45236	Onions
											H8	JQ797575.1 Aspergillus awamori strain WW20-5 calmodulin (calM) gene partial cds	GenBank deposit
											H8	JQ797577.1 Aspergillus awamori strain WW11-10 calmodulin (calM) gene partial cds	GenBank deposit
											H8	JQ797569.1 Aspergillus awamori strain HMS8 calmodulin (calM) gene partial cds	GenBank deposit
											H8	JQ797568.1 Aspergillus awamori strain HMS2 calmodulin (calM) gene partial cds	GenBank deposit
											H8	JQ797572.1 Aspergillus awamori strain HMS3 calmodulin (calM) gene partial cds	GenBank deposit
											H8	JQ797571.1 Aspergillus awamori strain HMS5 calmodulin (calM) gene partial cds	GenBank deposit
											H8	JQ797579.1 Aspergillus awamori strain WW20-8 calmodulin (calM) gene partial cds	GenBank deposit
											H8	JQ797574.1 Aspergillus awamori strain HMS10 calmodulin (calM) gene partial cds	GenBank deposit
											H8	JQ797570.1 Aspergillus awamori strain WW20-9 calmodulin (calM) gene partial cds	GenBank deposit
											H9	JQ410187.1 Aspergillus awamori strain 100065 calmodulin (calM) gene partial cds	GenBank deposit
											H10	KY421632.1 Aspergillus niger strain 3392 calmodulin gene partial cds	GenBank deposit
											H10	KF288120.1 Aspergillus awamori strain NRRL 4859 calmodulin gene partial cds	GenBank deposit
											H10	KU681075.1 Aspergillus niger strain DTO265-H4 calmodulin (Cmd) gene partial cds	GenBank deposit
											H10	KY421639.1 Aspergillus niger strain 3207 calmodulin gene partial cds	GenBank deposit
											H10	GU195640.1 Aspergillus niger strain IBT 28104 calmodulin (cmdA) gene partial cds	GenBank deposit
											H10	KY421634.1 Aspergillus niger strain 3081 calmodulin gene partial cds	GenBank deposit
											H10	KM593195.1 Aspergillus niger strain BMU 00548 calmodulin gene partial cds	GenBank deposit
											H10	JF450802.1 Aspergillus niger isolate AN186 calmodulin gene partial sequence	GenBank deposit
											H10	FN394673.1 Aspergillus niger partial cdl gene for calmodulin strain ITEM 5276	GenBank deposit
											H10	KJ123909.1 Aspergillus niger isolate N3816 calmodulin (cmd) gene partial cds	GenBank deposit
											H10	FN594572.1 Aspergillus niger partial cam gene for calmodulin strain MUCL 19003	GenBank deposit
											H10	KJ123907.1 Aspergillus niger isolate LL3013 calmodulin (cmd) gene partial cds	GenBank deposit
											H10	KJ123906.1 Aspergillus niger isolate N4010 calmodulin (cmd) gene partial cds	GenBank deposit
											H10	KU855371.1 Aspergillus niger strain H1 calmodulin (CaM) gene partial cds	GenBank deposit
											H11	KX769855.1 Aspergillus niger strain LYL4 calmodulin gene partial cds	GenBank deposit
											H12	FN650330.1 Aspergillus niger partial cdmA gene for calmodulin strain ITEM 5218	GenBank deposit
											H13	FR751421.1 Aspergillus niger partial caM gene for calmodulin culture collection CCFCZE_:3990 exons 1-5	GenBank deposit
											H14	KX789784.1 Aspergillus niger isolate A214.2 calmodulin (cdmA) gene partial cds	GenBank deposit
											H14	KX789785.1 Aspergillus niger isolate A215.9 calmodulin (cdmA) gene partial cds	GenBank deposit
											H14	10110	Grapes
											H14	10133	Grapes
											H14	11145	Grapes
											H14	JQ797581.1 Aspergillus niger strain C3 calmodulin (calM) gene partial cds	GenBank deposit
											H14	KJ775337.1 Aspergillus niger strain DTO_266D8 calmodulin (cmdA) gene partial cds	GenBank deposit
											H14	KJ775374.1 Aspergillus niger strain DTO_267I2 calmodulin (cmdA) gene partial cds	GenBank deposit
											H14	EU163270.1 Aspergillus lticoffeatus calmodulin (cmd) gene partial cds	GenBank deposit
											H14	21216	Grapes
											H14	KP330058.1 Aspergillus niger strain DTO:267-I5 calmodulin (cmd) gene partial cds	GenBank deposit
											H14	MG746484.1 Aspergillus niger voucher CCDCA 11471 calmodulin (caM) gene partial cds	GenBank deposit
											H14	MG746479.1 Aspergillus niger voucher CCDCA 11427 calmodulin (caM) gene partial cds	GenBank deposit
											H14	MG746481.1 Aspergillus niger voucher CCDCA 11432 calmodulin (caM) gene partial cds	GenBank deposit
											H14	KF288121.1 Aspergillus awamori strain NRRL 4760 calmodulin gene partial cds	GenBank deposit
											H14	MG746480.1 Aspergillus niger voucher CCDCA 11430 calmodulin (caM) gene partial cds	GenBank deposit
											H14	MG746473.1 Aspergillus niger voucher CCDCA 11412 calmodulin (caM) gene partial cds	GenBank deposit
											H14	MG746483.1 Aspergillus niger voucher CCDCA 11468 calmodulin (caM) gene partial cds	GenBank deposit
											H14	MG746466.1 Aspergillus niger voucher CCDCA 11441 calmodulin (caM) gene partial cds	GenBank deposit
											H14	MG746489.1 Aspergillus niger voucher CCDCA 11491 calmodulin (caM) gene partial cds	GenBank deposit
											H14	MG746482.1 Aspergillus niger voucher CCDCA 11434 calmodulin (caM) gene partial cds	GenBank deposit
											H14	MG746485.1 Aspergillus niger voucher CCDCA 11475 calmodulin (caM) gene partial cds	GenBank deposit
											H14	MG746477.1 Aspergillus niger voucher CCDCA 11422 calmodulin (caM) gene partial cds	GenBank deposit
											H14	MG746467.1 Aspergillus niger voucher CCDCA 11452 calmodulin (caM) gene partial cds	GenBank deposit
											H14	MG746469.1 Aspergillus niger voucher CCDCA 11458 calmodulin (caM) gene partial cds	GenBank deposit
											H14	MG746472.1 Aspergillus niger voucher CCDCA 11411 calmodulin (caM) gene partial cds	GenBank deposit
											H14	MG746468.1 Aspergillus niger voucher CCDCA 11456 calmodulin (caM) gene partial cds	GenBank deposit
											H14	MG746475.1 Aspergillus niger voucher CCDCA 11416 calmodulin (caM) gene partial cds	GenBank deposit
											H14	KF288122.1 Aspergillus awamori strain NRRL 4889 calmodulin gene partial cds	GenBank deposit
											H14	MG746476.1 Aspergillus niger voucher CCDCA 11420 calmodulin (caM) gene partial cds	GenBank deposit
											H14	MG746478.1 Aspergillus niger voucher CCDCA 11426 calmodulin (caM) gene partial cds	GenBank deposit
											H14	MG746487.1 Aspergillus niger voucher CCDCA 11480 calmodulin (caM) gene partial cds	GenBank deposit
											H14	MG746488.1 Aspergillus niger voucher CCDCA 11481 calmodulin (caM) gene partial cds	GenBank deposit
											H14	MG746486.1 Aspergillus niger voucher CCDCA 11478 calmodulin (caM) gene partial cds	GenBank deposit
											H14	MG746470.1 Aspergillus niger voucher CCDCA 11465 calmodulin (caM) gene partial cds	GenBank deposit
											H14	MG746471.1 Aspergillus niger voucher CCDCA 11467 calmodulin (caM) gene partial cds	GenBank deposit
											H14	MG746474.1 Aspergillus niger voucher CCDCA 11414 calmodulin (caM) gene partial cds	GenBank deposit
											H14	GU195636.1 Aspergillus niger strain IBT 24631 calmodulin (cmdA) gene partial cds	GenBank deposit
											H14	GU195635.1 Aspergillus niger strain IBT 20381 calmodulin (cmdA) gene partial cds	GenBank deposit
											H14	GU195637.1 Aspergillus niger strain IBT 24634 calmodulin (cmdA) gene partial cds	GenBank deposit
											H14	KM593197.1 Aspergillus niger strain BMU 00552 calmodulin gene partial cds	GenBank deposit
											H14	KM593235.1 Aspergillus niger strain BMU 07743 calmodulin gene partial cds	GenBank deposit
											H14	KX894615.1 Aspergillus niger strain KAS 7793 calmodulin (cmdA) gene partial cds	GenBank deposit
											H14	KM593209.1 Aspergillus niger strain BMU 01300 calmodulin gene partial cds	GenBank deposit
											H14	GU195634.1 Aspergillus niger strain IBT 19558 calmodulin (cmdA) gene partial cds	GenBank deposit
											H14	GU195633.1 Aspergillus niger strain CBS 101700 calmodulin (cmdA) gene partial cds	GenBank deposit
											H14	JX500080.1 Aspergillus niger isolate KACC 45072 calmodulin (CAM) gene partial cds	GenBank deposit
											H14	KR020704.1 Aspergillus niger isolate ANRC 516 calmodulin (cdl) gene partial cds	GenBank deposit
											H14	KR020703.1 Aspergillus niger isolate ANRC 556 calmodulin (cdl) gene partial cds	GenBank deposit
											H14	KJ599578.1 Aspergillus niger isolate 179 3 J1 calmodulin (caM) gene partial cds	GenBank deposit
											H14	KJ599585.1 Aspergillus niger isolate 147 1 B1 calmodulin (caM) gene partial cds	GenBank deposit
											H14	KX894629.1 Aspergillus niger strain KAS 7975 calmodulin (cmdA) gene partial cds	GenBank deposit
											H14	JF450801.1 Aspergillus niger strain ATCC 9029 calmodulin gene partial sequence	GenBank deposit
											H14	KY609950.1 Aspergillus niger isolate PNGM9 calmodulin (CMD) gene partial cds	GenBank deposit
											H14	FN594540.1 Aspergillus niger partial cam gene for calmodulin strain CBS 554.65	GenBank deposit
											H14	JX024269.1 Aspergillus niger strain B6-9 calmodulin gene partial cds	GenBank deposit
											H14	FN594569.1 Aspergillus niger partial cam gene for calmodulin strain MUCL 28816	GenBank deposit
											H14	EF661153.1 Aspergillus niger isolate NRRL 3 calmodulin gene partial cds	GenBank deposit
											H14	KR020705.1 Aspergillus niger isolate ANRC 517 calmodulin (cdl) gene partial cds	GenBank deposit
											H14	FN594568.1 Aspergillus niger partial cam gene for calmodulin strain MUCL 28820	GenBank deposit
											H14	JF450841.1 Aspergillus niger isolate F13295 calmodulin gene partial sequence	GenBank deposit
											H14	KF225506.1 Aspergillus niger voucher ANRC704 calmodulin (cdl) gene partial cds	GenBank deposit
											H14	KJ599591.1 Aspergillus niger isolate 176 3 I1 calmodulin (caM) gene partial cds	GenBank deposit
											H14	KC796378.1 Aspergillus niger isolate NRRL 62637 calmodulin gene partial cds	GenBank deposit
											H14	KY609955.1 Aspergillus niger isolate PRK6b calmodulin (CMD) gene partial cds	GenBank deposit
											H14	KY609959.1 Aspergillus niger isolate SRW3a calmodulin (CMD) gene partial cds	GenBank deposit
											H14	KJ599586.1 Aspergillus niger isolate 175 1 C1 calmodulin (caM) gene partial cds	GenBank deposit
											H14	KJ599580.1 Aspergillus niger isolate 160 1 L1 calmodulin (caM) gene partial cds	GenBank deposit
											H14	KJ599584.1 Aspergillus niger isolate 115 2 H1 calmodulin (caM) gene partial cds	GenBank deposit
											H14	EF661157.1 Aspergillus niger isolate NRRL 1956 calmodulin gene partial cds	GenBank deposit
											H14	EF661156.1 Aspergillus niger isolate NRRL 363 calmodulin gene partial cds	GenBank deposit
											H14	EF661155.1 Aspergillus niger isolate NRRL 341 calmodulin gene partial cds	GenBank deposit
											H14	KY609949.1 Aspergillus niger isolate PNGM7 calmodulin (CMD) gene partial cds	GenBank deposit
											H14	KY609966.1 Aspergillus niger isolate TGN4 calmodulin (CMD) gene partial cds	GenBank deposit
											H14	KP739449.1 Aspergillus niger isolate P181 calmodulin (cmd) gene partial cds	GenBank deposit
											H14	KY609953.1 Aspergillus niger isolate PRK1 calmodulin (CMD) gene partial cds	GenBank deposit
											H14	KY609965.1 Aspergillus niger isolate TGN2 calmodulin (CMD) gene partial cds	GenBank deposit
											H14	KY609922.1 Aspergillus niger isolate JOH3 calmodulin (CMD) gene partial cds	GenBank deposit
											H14	FN594567.1 Aspergillus niger partial cam gene for calmodulin strain MUCL 30480	GenBank deposit
											H14	KJ599598.1 Aspergillus niger isolate 136 1 C1 calmodulin (caM) gene partial cds	GenBank deposit
											H14	KY609923.1 Aspergillus niger isolate JOH4 calmodulin (CMD) gene partial cds	GenBank deposit
											H14	KY609925.1 Aspergillus niger isolate KDH2 calmodulin (CMD) gene partial cds	GenBank deposit
											H14	KX894632.1 Aspergillus niger strain KAS 7979 calmodulin (cmdA) gene partial cds	GenBank deposit
											H14	FN594552.1 Aspergillus lacticoffeatus partial cam gene for calmodulin strain CBS 101883	GenBank deposit
											H14	FN594570.1 Aspergillus niger partial cam gene for calmodulin strain MUCL 28817	GenBank deposit
											H14	KY609930.1 Aspergillus niger isolate KL16a calmodulin (CMD) gene partial cds	GenBank deposit
											H14	KT150506.1 Aspergillus niger strain 13L06I1 calmodulin gene partial cds	GenBank deposit
											H14	KJ599593.1 Aspergillus niger isolate 152 1 C1 calmodulin (caM) gene partial cds	GenBank deposit
											H14	KY609928.1 Aspergillus niger isolate KDH5 calmodulin (CMD) gene partial cds	GenBank deposit
											H14	KX894628.1 Aspergillus niger strain KAS 7974 calmodulin (cmdA) gene partial cds	GenBank deposit
											H14	KY609943.1 Aspergillus niger isolate KL20 calmodulin (CMD) gene partial cds	GenBank deposit
											H14	KJ777813.1 Aspergillus niger calmodulin (CAL) gene partial cds	GenBank deposit
											H14	AJ964872.1 Aspergillus niger partial cdl gene for calmodulin exons 2-3 strain ITEM 4501	GenBank deposit
											H14	KY609947.1 Aspergillus niger isolate KL29b calmodulin (CMD) gene partial cds	GenBank deposit
											H14	EF661154.1 Aspergillus niger isolate NRRL 326 calmodulin gene partial cds	GenBank deposit
											H14	KY609926.1 Aspergillus niger isolate KDH3 calmodulin (CMD) gene partial cds	GenBank deposit
											H14	KJ599588.1 Aspergillus niger isolate 135 2 G1 calmodulin (caM) gene partial cds	GenBank deposit
											H14	KJ599589.1 Aspergillus niger isolate 154 1 C1 calmodulin (caM) gene partial cds	GenBank deposit
											H14	KJ599577.1 Aspergillus niger isolate 154 3 I1 calmodulin (caM) gene partial cds	GenBank deposit
											H14	JF450800.1 Aspergillus niger strain ATCC 1015 calmodulin gene partial sequence	GenBank deposit
											H14	KJ599579.1 Aspergillus niger isolate 153 3 I1 calmodulin (caM) gene partial cds	GenBank deposit
											H14	FN594566.1 Aspergillus niger partial cam gene for calmodulin strain MUCL 30113	GenBank deposit
											H14	KJ599595.1 Aspergillus niger isolate 144 3 I1 calmodulin (caM) gene partial cds	GenBank deposit
											H14	KY609958.1 Aspergillus niger isolate SRW2 calmodulin (CMD) gene partial cds	GenBank deposit
											H14	KJ599596.1 Aspergillus niger isolate 187 2 H1 calmodulin (caM) gene partial cds	GenBank deposit
											H14	LT558745.1 Aspergillus niger partial CaM gene for calmodulin isolate CCF 4996	GenBank deposit
											H14	KY609960.1 Aspergillus niger isolate SRW11 calmodulin (CMD) gene partial cds	GenBank deposit
											H14	KY609961.1 Aspergillus niger isolate PNGT1 calmodulin (CMD) gene partial cds	GenBank deposit
											H14	KJ599600.1 Aspergillus niger isolate 181 3 J1 calmodulin (caM) gene partial cds	GenBank deposit
											H14	FN594571.1 Aspergillus niger partial cam gene for calmodulin strain MUCL 19001	GenBank deposit
											H14	KY609927.1 Aspergillus niger isolate KDH4 calmodulin (CMD) gene partial cds	GenBank deposit
											H14	KJ599590.1 Aspergillus niger isolate 184 1 B1 calmodulin (caM) gene partial cds	GenBank deposit
											H14	KY609929.1 Aspergillus niger isolate KDH6 calmodulin (CMD) gene partial cds	GenBank deposit
											H14	JF450842.1 Aspergillus niger isolate F13632 calmodulin gene partial sequence	GenBank deposit
											H14	KJ599581.1 Aspergillus niger isolate 156 3 K1 calmodulin (caM) gene partial cds	GenBank deposit
											H14	KJ599583.1 Aspergillus niger isolate 119 2 H1 calmodulin (caM) gene partial cds	GenBank deposit
											H14	JX024266.1 Aspergillus niger strain F1-8 calmodulin gene partial cds	GenBank deposit
											H14	KY609957.1 Aspergillus niger isolate SRW1 calmodulin (CMD) gene partial cds	GenBank deposit
											H14	KY609944.1 Aspergillus niger isolate KL22a calmodulin (CMD) gene partial cds	GenBank deposit
											H14	KJ599597.1 Aspergillus niger isolate 177 2 F1 calmodulin (caM) gene partial cds	GenBank deposit
											H14	KY609924.1 Aspergillus niger isolate KDH1 calmodulin (CMD) gene partial cds	GenBank deposit
											H14	KY609948.1 Aspergillus niger isolate PNGM3 calmodulin (CMD) gene partial cds	GenBank deposit
											H14	KX894631.1 Aspergillus niger strain KAS 7977 calmodulin (cmdA) gene partial cds	GenBank deposit
											H14	KY609962.1 Aspergillus niger isolate PNGT2 calmodulin (CMD) gene partial cds	GenBank deposit
											H14	KY609963.1 Aspergillus niger isolate PNGT3 calmodulin (CMD) gene partial cds	GenBank deposit
											H14	KY609951.1 Aspergillus niger isolate PNGM10 calmodulin (CMD) gene partial cds	GenBank deposit
											H14	KY609952.1 Aspergillus niger isolate PNGM11 calmodulin (CMD) gene partial cds	GenBank deposit
											H14	KJ599592.1 Aspergillus niger isolate 179 2 E1 calmodulin (caM) gene partial cds	GenBank deposit
											H14	KP739459.1 Aspergillus niger isolate P173 calmodulin (cmd) gene partial cds	GenBank deposit
											H14	JF450846.1 Aspergillus niger isolate F14844 calmodulin gene partial sequence	GenBank deposit
											H14	KJ599594.1 Aspergillus niger isolate 149 2 G1 calmodulin (caM) gene partial cds	GenBank deposit
											H14	JF450808.1 Aspergillus niger isolate F1674 calmodulin gene partial sequence	GenBank deposit
											H14	KY609945.1 Aspergillus niger isolate KL24b calmodulin (CMD) gene partial cds	GenBank deposit
											H14	KY609946.1 Aspergillus niger isolate KL25 calmodulin (CMD) gene partial cds	GenBank deposit
											H14	KJ599599.1 Aspergillus niger isolate 132 3 L1 calmodulin (caM) gene partial cds	GenBank deposit
											H14	KY609942.1 Aspergillus niger isolate KL19 calmodulin (CMD) gene partial cds	GenBank deposit
											H14	MF185906.1 Aspergillus niger strain SFC101821 calmodulin (cam) gene partial cds	GenBank deposit
											H14	KY609954.1 Aspergillus niger isolate PRK4 calmodulin (CMD) gene partial cds	GenBank deposit
											H14	KY609964.1 Aspergillus niger isolate PNGT11a calmodulin (CMD) gene partial cds	GenBank deposit
											H14	JF450849.1 Aspergillus niger isolate F16032 calmodulin gene partial sequence	GenBank deposit
											H14	JF450804.1 Aspergillus niger isolate NRRL341 calmodulin gene partial sequence	GenBank deposit
											H14	KJ599587.1 Aspergillus niger isolate 162 3 L1 calmodulin (caM) gene partial cds	GenBank deposit
											H14	KJ599582.1 Aspergillus niger isolate 164 2 E1 calmodulin (caM) gene partial cds	GenBank deposit
											H14	KY609956.1 Aspergillus niger isolate PRK9b calmodulin (CMD) gene partial cds	GenBank deposit
											H14	KY609931.1 Aspergillus niger isolate KL17a calmodulin (CMD) gene partial cds	GenBank deposit
											H14	KX231826.1 Aspergillus niger strain CD1200 calmodulin gene partial cds	GenBank deposit
											H14	10120	Grapes
											H14	10108	Grapes
											H14	121	Coffe beans
											H14	10134	Grapes
											H14	119	Coffe beans
											H14	2.9	Grapes
											H14	113	Coffe beans
											H14	6504	Brazil nuts
											H14	4138	Brazil nuts
											H14	413	Coffe beans
											H14	15.03	Coffe beans
											H14	15.06	Coffe beans
											H14	10118	Grapes
											H14	2.4	Grapes
											H14	14.09	Coffe beans
											H14	104.2739	Grapes
											H14	12.07	Coffe beans
											H14	477	Coffe beans
											H14	8276	Coffe beans
											H14	10126	Grapes
											H14	219	Coffe beans
											H14	103	Coffe beans
											H14	10109	Grapes
											H14	10137	Grapes
											H14	110567	Onions
											H14	551166	Grapes
											H14	63341	Onions
											H14	11.07	Coffe beans
											H14	135693	Onions
											H14	23115	Onions
											H14	561211	Grapes
											H14	114	Coffe beans
											H14	571278	Grapes
											H14	4.31	Grapes
											H14	12.41	Coffe beans
											H14	6.59	Grapes
											H14	643	Coffe beans
											H14	444	Coffe beans
											H14	642	Coffe beans
											H14	186	Coffe beans
											H14	446	Coffe beans
											H14	448	Coffe beans
											H14	10124	Grapes
											H14	4.18	Grapes
											H14	73.2119	Grapes
											H14	1.2	Grapes
											H14	16.75	Onions
											H14	7061	Brazil nuts
											H14	10140	Grapes
											H14	109	Coffe beans
											H14	551161	Grapes
											H14	105	Coffe beans
											H14	123	Coffe beans
											H14	2.3	Grapes
											H14	2.5	Grapes
											H14	KM189807.1 Aspergillus niger strain 1062 calmodulin gene partial cds	GenBank deposit
											H14	10132	Grapes
											H14	8219	Coffe beans
											H14	722127	Grapes
											H14	1.1	Grapes
											H14	4.19	Grapes
											H14	213	Coffe beans
											H14	2334	Brazil nuts
											H14	10116	Grapes
											H14	2636	Brazil nuts
											H14	7377	Brazil nuts
											H14	7377	Coffe beans
											H14	185	Coffe beans
											H14	106	Coffe beans
											H14	8191	Coffe beans
											H14	4.17	Grapes
											H14	531059	Grapes
											H14	418	Coffe beans
											H14	104	Coffe beans
											H14	8216	Coffe beans
											H14	5274	Brazil nuts
											H15	902	Brazil nuts
											H15	1357	Brazil nuts
											H15	1551	Brazil nuts
											H15	2504	Brazil nuts
											H15	1400	Brazil nuts
											H16	FN394672.1 Aspergillus niger partial cdl gene for calmodulin strain ITEM 7090	GenBank deposit
											H17	JX024270.1 Aspergillus niger strain M5-6 calmodulin gene partial cds	GenBank deposit
											H17	KR020706.1 Aspergillus niger isolate ANRC 552 calmodulin (cdl) gene partial cds	GenBank deposit
											H18	JQ797567.1 Aspergillus awamori strain C5 calmodulin (calM) gene partial cds	GenBank deposit
											H19	JF450816.1 Aspergillus awamori isolate F6310 calmodulin gene partial sequence	GenBank deposit
											H20	KJ775363.1 Aspergillus welwitschiae strain DTO_267G1 calmodulin (cmdA) gene partial cds	GenBank deposit
											H20	KJ775336.1 Aspergillus welwitschiae strain DTO_266D4 calmodulin (cmdA) gene partial cds	GenBank deposit
											H20	KJ775333.1 Aspergillus welwitschiae strain DTO_247G5 calmodulin (cmdA) gene partial cds	GenBank deposit
											H20	KU554595.1 Aspergillus welwitschiae strain AN12 calmodulin gene partial cds	GenBank deposit
											H20	KU554594.1 Aspergillus welwitschiae strain AN7 calmodulin gene partial cds	GenBank deposit
											H20	KU554596.1 Aspergillus welwitschiae strain AN32 calmodulin gene partial cds	GenBank deposit
											H20	KP330148.1 Aspergillus welwitschiae strain DTO:266-G5 calmodulin (cmd) gene partial cds	GenBank deposit
											H20	KP330147.1 Aspergillus welwitschiae strain DTO:266-E3 calmodulin (cmd) gene partial cds	GenBank deposit
											H20	KY421638.1 Aspergillus awamori strain 3165 calmodulin gene partial cds	GenBank deposit
											H20	GU195638.1 Aspergillus niger strain IBT 26387 calmodulin (cmdA) gene partial cds	GenBank deposit
											H20	KM593204.1 Aspergillus niger strain BMU 00615 calmodulin gene partial cds	GenBank deposit
											H20	KM593222.1 Aspergillus niger strain BMU 03333 calmodulin gene partial cds	GenBank deposit
											H20	GU195632.1 Aspergillus niger strain CBS 117.80 calmodulin (cmdA) gene partial cds	GenBank deposit
											H20	GU195639.1 Aspergillus niger strain IBT 26392 calmodulin (cmdA) gene partial cds	GenBank deposit
											H20	KM593221.1 Aspergillus niger strain BMU 03304 calmodulin gene partial cds	GenBank deposit
											H20	KM593229.1 Aspergillus niger strain BMU 05497 calmodulin gene partial cds	GenBank deposit
											H20	KM593203.1 Aspergillus niger strain BMU 00614 calmodulin gene partial cds	GenBank deposit
											H20	KM593216.1 Aspergillus niger strain BMU 02018 calmodulin gene partial cds	GenBank deposit
											H20	KM593217.1 Aspergillus niger strain BMU 02273 calmodulin gene partial cds	GenBank deposit
											H20	KM593213.1 Aspergillus niger strain BMU 01888 calmodulin gene partial cds	GenBank deposit
											H20	EF661158.1 Aspergillus niger isolate NRRL 348 calmodulin gene partial cds	GenBank deposit
											H20	MF185903.1 Aspergillus welwitschiae strain SFC101950 calmodulin (cam) gene partial cds	GenBank deposit
											H20	JX024263.1 Aspergillus niger strain M4-5 calmodulin gene partial cds	GenBank deposit
											H21	JF450831.1 Aspergillus awamori isolate F8478 calmodulin gene partial sequence	GenBank deposit
											H21	JF450837.1 Aspergillus awamori isolate F12140 calmodulin gene partial sequence	GenBank deposit
											H21	102.2706	Grapes
											H21	2.7	Grapes
											H21	2.6	Grapes
											H21	2.8	Grapes
											H21	47514	Grapes
											H21	148727	Onions
											H21	13.09	Coffe beans
											H22	KX769860.1 Aspergillus niger strain LYL9 calmodulin gene partial cds	GenBank deposit
											H23	KP330149.1 Aspergillus welwitschiae strain DTO:267-I3 calmodulin (cmd) gene partial cds	GenBank deposit
											H24	FN394670.1 Aspergillus awamori partial cdl gene for calmodulin strain ITEM 4551	GenBank deposit
											H25	17179	Grapes
											H25	361	Brazil nuts
											H26	JQ797566.1 Aspergillus awamori strain A2 calmodulin (calM) gene partial cds	GenBank deposit
											H27	KJ775268.1 Aspergillus welwitschiae strain DTO_178C2 calmodulin (cmdA) gene partial cds	GenBank deposit
											H27	KM593208.1 Aspergillus niger strain BMU 00619 calmodulin gene partial cds	GenBank deposit
											H27	KM593202.1 Aspergillus niger strain BMU 00612 calmodulin gene partial cds	GenBank deposit
											H27	KM593225.1 Aspergillus niger strain BMU 04646 calmodulin gene partial cds	GenBank deposit
											H27	FR751417.1 Aspergillus welwitschiae partial caM gene for calmodulin culture collection CCFCZE_:641 exons 1-5	GenBank deposit
											H27	JF450822.1 Aspergillus awamori isolate F6705a calmodulin gene partial sequence	GenBank deposit
											H27	JF450823.1 Aspergillus awamori isolate F6705b calmodulin gene partial sequence	GenBank deposit
											H27	FN594573.1 Aspergillus niger partial cam gene for calmodulin strain MUCL 43827	GenBank deposit
											H27	JF838354.1 Aspergillus niger strain MUM03.57 calmodulin (cmd) gene partial cds	GenBank deposit
											H27	KY421631.1 Aspergillus awamori strain 3040 calmodulin gene partial cds	GenBank deposit
											H27	KF225508.1 Aspergillus awamori voucher ANRC603 calmodulin (cdl) gene partial cds	GenBank deposit
											H27	KR020701.1 Aspergillus welwitschiae isolate ANRC 521 calmodulin (cdl) gene partial cds	GenBank deposit
											H27	KF225503.1 Aspergillus awamori voucher ANRC524 calmodulin (cdl) gene partial cds	GenBank deposit
											H27	KR020702.1 Aspergillus welwitschiae isolate ANRC 519 calmodulin (cdl) gene partial cds	GenBank deposit
											H27	FN394668.1 Aspergillus awamori partial cdl gene for calmodulin strain ITEM 4552	GenBank deposit
											H27	JF450824.1 Aspergillus awamori isolate F6714 calmodulin gene partial sequence	GenBank deposit
											H27	FN394667.1 Aspergillus awamori partial cdl gene for calmodulin strain ITEM 4730	GenBank deposit
											H27	160738	Onions
											H27	85414	Onions
											H27	171804	Onions
											H27	684	Brazil nuts
											H27	14.58	Onions
											H27	54298	Onions
											H27	93457	Onions
											H27	166762	Onions
											H27	88430	Onions
											H27	146724	Onions
											H27	14.53	Onions
											H27	109561	Onions
											H27	714	Brazil nuts
											H27	LN890507.1 Aspergillus welwitschiae CaM gene for Calmodulin strain FCBP087	GenBank deposit
											H27	69363	Onions
											H27	6.21	Onions
											H27	165757	Onions
											H27	95469	Onions
											H27	1642	Brazil nuts
											H27	48282	Onions
											H27	55316	Onions
											H27	158736	Onions
											H27	160741	Onions
											H27	49305	Onions
											H27	748	Brazil nuts
											H27	16158	Onions
											H27	163749	Onions
											H27	161743	Onions
											H27	670	Brazil nuts
											H27	173817	Onions
											H27	53295	Onions
											H28	578	Brazil nuts
											H29	LT558747.1 Aspergillus welwitschiae partial CaM gene for calmodulin isolate S776	GenBank deposit
											H29	FN394671.1 Aspergillus awamori partial cdl gene for calmodulin strain ITEM 4777	GenBank deposit
											H29	15931	Onions
											H30	47.456 ITAL	Grapes
											H30	49.580 ITAL	Grapes
											H30	48.544 ITAL	Grapes
											H30	58.1292 ITAL	Grapes
											H30	55.1175 ITAL	Grapes
											H30	62.1583 ITAL	Grapes
											H30	48.545 ITAL	Grapes
											H30	49.577 ITAL	Grapes
											H30	57.1243 ITAL	Grapes
											H30	66.1929 ITAL	Grapes
											H31	FN394666.1 Aspergillus awamori partial cdl gene for calmodulin strain ITEM 3856	GenBank deposit
